# Supplementary material for: Economic Burden of Stroke Disease: A Systematic Review
Source: Int J Environ Res Public Health. 2021 Jul 15;18(14):7552. doi: 10.3390/ijerph18147552 (PMC8307880; doi:10.3390/ijerph18147552)
Supplement: Supplementary file 1 [file ijerph-18-07552-s001.zip]

Archive with 1 entries (1 files):
- ijerph-1225166-supplementary.pdf
